# Supplementary material for: Two new species and one new record of Neoperla (Plecoptera, Perlidae) from Guangxi Zhuang Autonomous Region, China
Source: Zookeys. 2021 Aug 23;1056:191–206. doi: 10.3897/zookeys.1053.61565 (PMC8405600; doi:10.3897/zookeys.1053.61565)
Supplement: XML Treatment for Neoperla bilineata [file zookeys.1053.61565-treatment1.xml]

<!DOCTYPE tp:taxon-treatment
  PUBLIC "-//TaxonX//DTD Taxonomic Treatment Publishing DTD v0 20100105//EN" "tax-treatment-NSO.dtd">
<tp:taxon-treatment xmlns:tp="http://www.plazi.org/taxpub"><tp:treatment-meta><kwd-group><label>Taxon classification</label><kwd><named-content xmlns:xlink="http://www.w3.org/1999/xlink" content-type="kingdom">Animalia</named-content></kwd><kwd><named-content xmlns:xlink="http://www.w3.org/1999/xlink" content-type="order">Plecoptera</named-content></kwd><kwd><named-content xmlns:xlink="http://www.w3.org/1999/xlink" content-type="family">Perlidae</named-content></kwd></kwd-group><mixed-citation publication-type="journal"><person-group><name><surname>Mo</surname><given-names>Raorao</given-names></name><name><surname>Wang</surname><given-names>Guoquan</given-names></name><name><surname>Li</surname><given-names>Weihai</given-names></name><name><surname>Murányi</surname><given-names>Dávid</given-names></name></person-group><article-title>Two new species and one new record of <italic><tp:taxon-name><tp:taxon-name-part taxon-name-part-type="genus" reg="Neoperla">Neoperla</tp:taxon-name-part></tp:taxon-name></italic> (<tp:taxon-name><tp:taxon-name-part taxon-name-part-type="order">Plecoptera</tp:taxon-name-part></tp:taxon-name>, <tp:taxon-name><tp:taxon-name-part taxon-name-part-type="family">Perlidae</tp:taxon-name-part></tp:taxon-name>) from Guangxi Zhuang Autonomous Region, China</article-title><source>Zookeys</source><day>23</day><month>8</month><year>2021</year><volume>1056</volume><fpage>191</fpage><lpage>206</lpage><pub-id pub-id-type="doi">10.3897/zookeys.1053.61565</pub-id></mixed-citation></tp:treatment-meta><tp:nomenclature><tp:taxon-name>
            <object-id xmlns:xlink="http://www.w3.org/1999/xlink" content-type="arpha" xlink:type="simple">0D96EE2B-4A5C-5629-B9D8-F2647726BABC</object-id>
            <tp:taxon-name-part taxon-name-part-type="genus" reg="Neoperla">Neoperla</tp:taxon-name-part>
            <tp:taxon-name-part taxon-name-part-type="species" reg="bilineata">bilineata</tp:taxon-name-part>
          </tp:taxon-name><tp:taxon-authority>Wu &amp; Claassen, 1934</tp:taxon-authority><xref ref-type="fig" rid="F1">Figs 1</xref><xref ref-type="fig" rid="F2">, 2</xref><tp:nomenclature-citation-list><tp:nomenclature-citation><tp:taxon-name>
                <tp:taxon-name-part taxon-name-part-type="genus" reg="Neoperla">Neoperla</tp:taxon-name-part>
                <tp:taxon-name-part taxon-name-part-type="species" reg="bilineata">bilineata</tp:taxon-name-part>
              </tp:taxon-name><comment>: <xref ref-type="bibr" rid="B23">Wu and Claassen 1934</xref>: 120; <xref ref-type="bibr" rid="B21">Wu 1938</xref>: 107; <xref ref-type="bibr" rid="B1">Claassen 1940</xref>: 158; <xref ref-type="bibr" rid="B22">Wu 1948</xref>: 75; <xref ref-type="bibr" rid="B6">Illies 1966</xref>: 268; <xref ref-type="bibr" rid="B27">Zwick 1973</xref>: 258; <xref ref-type="bibr" rid="B5">Du et al. 1999</xref>: 62; <xref ref-type="bibr" rid="B11">Li et al. 2017</xref>: 199; <xref ref-type="bibr" rid="B25">Yang and Li 2018</xref>: 39; <xref ref-type="bibr" rid="B13">Mo et al. 2020b</xref>: 375.</comment></tp:nomenclature-citation></tp:nomenclature-citation-list></tp:nomenclature><tp:treatment-sec sec-type="material" id="SECID0ESHAC"><title>Material examined.</title><p>1 male (<abbrev xmlns:xlink="http://www.w3.org/1999/xlink" content-type="institution" xlink:title="Insect Collection of the Henan Institute of Science and Technology" id="ABBRID0EYHAC" xlink:type="simple">HIST</abbrev>), 1 male (<named-content xmlns:xlink="http://www.w3.org/1999/xlink" content-type="dwc:institutional_code" xlink:type="simple">NMP</named-content>), Guangxi Zhuang Autonomous Region, Guilin City, Multinational Autonomous County of Longsheng, Jiangdi Village, terraced fields surrounded with shrubs and bamboo forest, 365m, <named-content xmlns:xlink="http://www.w3.org/1999/xlink" content-type="dwc:verbatimCoordinates" xlink:type="simple"><named-content content-type="geo-json" specific-use="{&#34;type&#34;:&#34;Point&#34;,&#34;coordinates&#34;:[110.246667,25.926667]}" id="NCID0EFIAC" xlink:type="simple">25°55.6'N, 110°14.8'E</named-content></named-content>, 12.IV.2013, leg. M. Fikáček, J. Hájek and J. Růžička.</p></tp:treatment-sec><tp:treatment-sec sec-type="diagnosis" id="SECID0EKIAC"><title>Diagnosis.</title><p>Males of this species are characterized by tergum 7 with an anteromedian pair of nipple-shaped processes, the straight aedeagal tube and the spinulose aedeagal sac with a small dorsoapical butterfly-shaped sclerite.</p></tp:treatment-sec><tp:treatment-sec sec-type="distribution" id="SECID0EPIAC"><title>Distribution.</title><p>China (Guangxi, Sichuan).</p></tp:treatment-sec><tp:treatment-sec sec-type="ecology" id="SECID0EUIAC"><title>Ecology.</title><p>The Jiangdi Village is located in the northeast of the Multinational Autonomous County of Longsheng, Guangxi, and is bordered by the Xing’an, Lingchuan and Ziyuan counties of Guangxi and by Chengbu County of Hunan Province. The Sangjiang River system flows through the village. In addition, both Jiangdi Village and Huaping National Nature Reserve of the same county belong to the Nanling area. The village is more than 600 km from Yibin City of Sichuan Province, where the type material of this species were collected. The adults of the species fly in spring and occur at low altitude. At the same locality, accompanying stoneflies were <italic><tp:taxon-name><tp:taxon-name-part taxon-name-part-type="genus" reg="Neoperla">Neoperla</tp:taxon-name-part><tp:taxon-name-part taxon-name-part-type="species" reg="delphina">delphina</tp:taxon-name-part></tp:taxon-name></italic> Li, Mo &amp; Wang, 2020 and one unidentified female <italic><tp:taxon-name><tp:taxon-name-part taxon-name-part-type="genus" reg="Togoperla">Togoperla</tp:taxon-name-part></tp:taxon-name></italic> sp.</p></tp:treatment-sec><tp:treatment-sec sec-type="remarks" id="SECID0EMJAC"><title>Remarks.</title><p><italic><tp:taxon-name><tp:taxon-name-part taxon-name-part-type="genus" reg="Neoperla">Neoperla</tp:taxon-name-part><tp:taxon-name-part taxon-name-part-type="species" reg="bilineata">bilineata</tp:taxon-name-part></tp:taxon-name></italic> Wu &amp; Claassen, 1934 was originally described from the Sichuan Province of southwest China, without full eversion of the aedeagus. <xref ref-type="bibr" rid="B11">Li et al. (2017)</xref> made a complementary description, including that of the completely everted aedeagus. In the present study, two males of this species from Guangxi agree well with original and complementary illustrations and descriptions of the head pattern, the dorsal aspects of the terminalia and the aedeagus (<xref ref-type="bibr" rid="B23">Wu and Claassen 1934</xref>; <xref ref-type="bibr" rid="B21">Wu 1938</xref>; <xref ref-type="bibr" rid="B11">Li et al. 2017</xref>). We provide additional illustrations (Figs <xref ref-type="fig" rid="F1">1</xref>, <xref ref-type="fig" rid="F2">2</xref>) for aiding the recognition of this species from the Guangxi Zhuang Autonomous Region of southern China.</p><fig id="F1" position="float" orientation="portrait"><object-id xmlns:xlink="http://www.w3.org/1999/xlink" content-type="doi" xlink:type="simple">10.3897/zookeys.1053.61565.figure1</object-id><object-id xmlns:xlink="http://www.w3.org/1999/xlink" content-type="arpha" xlink:type="simple">A9E7BBCE-5E39-5CC6-AA23-BF42E166919D</object-id><label>Figure 1.</label><caption><p><italic><tp:taxon-name><tp:taxon-name-part taxon-name-part-type="genus" reg="Neoperla">Neoperla</tp:taxon-name-part><tp:taxon-name-part taxon-name-part-type="species" reg="bilineata">bilineata</tp:taxon-name-part></tp:taxon-name></italic> Wu &amp; Claassen, 1934 (male) <bold>A</bold> adult habitus, dorsal view <bold>B</bold> head and pronotum, dorsal view <bold>C</bold> terminalia, dorsal view. Scale bars: 1.0 mm.</p></caption><graphic xmlns:xlink="http://www.w3.org/1999/xlink" xlink:href="zookeys-1056-191-g001.jpg" position="float" orientation="portrait" xlink:type="simple" id="oo_580554.jpg"><uri content-type="original_file" xlink:type="simple">https://binary.pensoft.net/fig/580554</uri></graphic></fig><fig id="F2" position="float" orientation="portrait"><object-id xmlns:xlink="http://www.w3.org/1999/xlink" content-type="doi" xlink:type="simple">10.3897/zookeys.1053.61565.figure2</object-id><object-id xmlns:xlink="http://www.w3.org/1999/xlink" content-type="arpha" xlink:type="simple">A5012E0E-0626-50DB-9A9E-E63D608A6C81</object-id><label>Figure 2.</label><caption><p><italic><tp:taxon-name><tp:taxon-name-part taxon-name-part-type="genus" reg="Neoperla">Neoperla</tp:taxon-name-part><tp:taxon-name-part taxon-name-part-type="species" reg="bilineata">bilineata</tp:taxon-name-part></tp:taxon-name></italic> Wu &amp; Claassen, 1934 (male) <bold>A</bold> terminalia after being cleared, dorsal view <bold>B</bold> terminalia after being cleared, lateral view <bold>C</bold> aedeagus, lateral view <bold>D</bold> aedeagus, dorsal view <bold>E</bold> aedeagus, ventral view. Scale bars: 1.0 mm.</p></caption><graphic xmlns:xlink="http://www.w3.org/1999/xlink" xlink:href="zookeys-1056-191-g002.jpg" position="float" orientation="portrait" xlink:type="simple" id="oo_580555.jpg"><uri content-type="original_file" xlink:type="simple">https://binary.pensoft.net/fig/580555</uri></graphic></fig></tp:treatment-sec><ref-list><ref id="B23"><mixed-citation xmlns:xlink="http://www.w3.org/1999/xlink" xlink:type="simple"><person-group><name name-style="western"><surname>Wu</surname><given-names>CF</given-names></name><name name-style="western"><surname>Claassen</surname><given-names>PW</given-names></name></person-group> (<year>1934</year>) <article-title>Aquatic insects of China. Article XVIII. New species of Chinese stoneflies. (Order <tp:taxon-name><tp:taxon-name-part taxon-name-part-type="order">Plecoptera</tp:taxon-name-part></tp:taxon-name>).</article-title><source>Peking Natural History Bulletin</source><volume>9</volume>: <fpage>111</fpage>–<lpage>129</lpage>.</mixed-citation></ref><ref id="B21"><mixed-citation xmlns:xlink="http://www.w3.org/1999/xlink" xlink:type="simple"><person-group><name name-style="western"><surname>Wu</surname><given-names>CF</given-names></name></person-group> (<year>1938</year>) Plecopterorum Sinensium: A Monograph of Stoneflies of China (Order <tp:taxon-name><tp:taxon-name-part taxon-name-part-type="order">Plecoptera</tp:taxon-name-part></tp:taxon-name>). Yenching University, 225 pp.</mixed-citation></ref><ref id="B1"><mixed-citation xmlns:xlink="http://www.w3.org/1999/xlink" xlink:type="simple"><person-group><name name-style="western"><surname>Claassen</surname><given-names>PW</given-names></name></person-group> (<year>1940</year>) <article-title>A Catalogue of the <tp:taxon-name><tp:taxon-name-part taxon-name-part-type="order">Plecoptera</tp:taxon-name-part></tp:taxon-name> of the world.</article-title><source>Memoirs of the Cornell University Agricultural Experiment Station</source><volume>232</volume>: <fpage>1</fpage>–<lpage>235</lpage>.</mixed-citation></ref><ref id="B22"><mixed-citation xmlns:xlink="http://www.w3.org/1999/xlink" xlink:type="simple"><person-group><name name-style="western"><surname>Wu</surname><given-names>CF</given-names></name></person-group> (<year>1948</year>) <article-title>Fourth supplement to the stoneflies of China (Order <tp:taxon-name><tp:taxon-name-part taxon-name-part-type="order">Plecoptera</tp:taxon-name-part></tp:taxon-name>).</article-title><source>Peking Natural History Bulletin</source><volume>17</volume>: <fpage>75</fpage>–<lpage>82</lpage>.</mixed-citation></ref><ref id="B6"><mixed-citation xmlns:xlink="http://www.w3.org/1999/xlink" xlink:type="simple"><person-group><name name-style="western"><surname>Illies</surname><given-names>J</given-names></name></person-group> (<year>1966</year>) <source>Katalog der rezenten <tp:taxon-name><tp:taxon-name-part taxon-name-part-type="order">Plecoptera</tp:taxon-name-part></tp:taxon-name>.</source><publisher-name>Das Tierreich</publisher-name>, <publisher-loc>Berlin</publisher-loc>, <size units="page">632 pp</size>.</mixed-citation></ref><ref id="B27"><mixed-citation xmlns:xlink="http://www.w3.org/1999/xlink" xlink:type="simple"><person-group><name name-style="western"><surname>Zwick</surname><given-names>P</given-names></name></person-group> (<year>1973</year>) <article-title><tp:taxon-name><tp:taxon-name-part taxon-name-part-type="class">Insecta</tp:taxon-name-part></tp:taxon-name>: <tp:taxon-name><tp:taxon-name-part taxon-name-part-type="order">Plecoptera</tp:taxon-name-part></tp:taxon-name> Phylogenetisches System und Katalog.</article-title><source>Das Tierreich</source><volume>94</volume>: <fpage>1</fpage>–<lpage>465</lpage>.</mixed-citation></ref><ref id="B5"><mixed-citation xmlns:xlink="http://www.w3.org/1999/xlink" xlink:type="simple"><person-group><name name-style="western"><surname>Du</surname><given-names>YZ</given-names></name><name name-style="western"><surname>Sivec</surname><given-names>I</given-names></name><name name-style="western"><surname>He</surname><given-names>JH</given-names></name></person-group> (<year>1999</year>) <article-title>A checklist of the Chinese species of the family <tp:taxon-name><tp:taxon-name-part taxon-name-part-type="family">Perlidae</tp:taxon-name-part></tp:taxon-name> (<tp:taxon-name><tp:taxon-name-part taxon-name-part-type="order">Plecoptera</tp:taxon-name-part></tp:taxon-name>: <tp:taxon-name><tp:taxon-name-part taxon-name-part-type="superfamily">Perloidea</tp:taxon-name-part></tp:taxon-name>).</article-title><source>Acta Entomologica Slovenica</source><volume>7</volume>: <fpage>59</fpage>–<lpage>67</lpage>.</mixed-citation></ref><ref id="B11"><mixed-citation xmlns:xlink="http://www.w3.org/1999/xlink" xlink:type="simple"><person-group><name name-style="western"><surname>Li</surname><given-names>WH</given-names></name><name name-style="western"><surname>Wang</surname><given-names>Y</given-names></name><name name-style="western"><surname>Wang</surname><given-names>RF</given-names></name></person-group> (<year>2017</year>) <article-title>Taxonomic notes on <italic><tp:taxon-name><tp:taxon-name-part taxon-name-part-type="genus">Neoperla</tp:taxon-name-part></tp:taxon-name></italic> (<tp:taxon-name><tp:taxon-name-part taxon-name-part-type="order">Plecoptera</tp:taxon-name-part></tp:taxon-name>: <tp:taxon-name><tp:taxon-name-part taxon-name-part-type="family">Perlidae</tp:taxon-name-part></tp:taxon-name>) from Sichuan Province of China with the description of two new species.</article-title><source>Zootaxa</source><volume>4221</volume>(<issue>2</issue>): <fpage>191</fpage>–<lpage>204</lpage>. <ext-link xlink:type="simple" ext-link-type="doi" xlink:href="10.11646/zootaxa.4221.2.3">https://doi.org/10.11646/zootaxa.4221.2.3</ext-link></mixed-citation></ref><ref id="B25"><mixed-citation xmlns:xlink="http://www.w3.org/1999/xlink" xlink:type="simple"><person-group><name name-style="western"><surname>Yang</surname><given-names>D</given-names></name><name name-style="western"><surname>Li</surname><given-names>WH</given-names></name></person-group> (<year>2018</year>) <source>Species Catalogue of China (Vol. 2). Animals, <tp:taxon-name><tp:taxon-name-part taxon-name-part-type="class">Insecta</tp:taxon-name-part></tp:taxon-name> (III), <tp:taxon-name><tp:taxon-name-part taxon-name-part-type="order">Plecoptera</tp:taxon-name-part></tp:taxon-name>.</source><publisher-name>Science Press</publisher-name>, <publisher-loc>Beijing</publisher-loc>, <size units="page">71 pp</size>.</mixed-citation></ref><ref id="B13"><mixed-citation xmlns:xlink="http://www.w3.org/1999/xlink" xlink:type="simple"><person-group><name name-style="western"><surname>Mo</surname><given-names>RR</given-names></name><name name-style="western"><surname>Liu</surname><given-names>RJ</given-names></name><name name-style="western"><surname>Li</surname><given-names>WH</given-names></name><name name-style="western"><surname>Shi</surname><given-names>MW</given-names></name></person-group> (<year>2020b</year>) <article-title>Rediscovery of two species of <italic><tp:taxon-name><tp:taxon-name-part taxon-name-part-type="genus">Neoperla</tp:taxon-name-part></tp:taxon-name></italic> (<tp:taxon-name><tp:taxon-name-part taxon-name-part-type="order">Plecoptera</tp:taxon-name-part></tp:taxon-name>: <tp:taxon-name><tp:taxon-name-part taxon-name-part-type="family">Perlidae</tp:taxon-name-part></tp:taxon-name>) from China.</article-title><source>Zootaxa</source><volume>4758</volume>(<issue>2</issue>): <fpage>369</fpage>–<lpage>377</lpage>. <ext-link xlink:type="simple" ext-link-type="doi" xlink:href="10.11646/zootaxa.4758.2.10">https://doi.org/10.11646/zootaxa.4758.2.10</ext-link></mixed-citation></ref></ref-list></tp:taxon-treatment>
