# Supplementary material for: Two new species and one new record of Neoperla (Plecoptera, Perlidae) from Guangxi Zhuang Autonomous Region, China
Source: Zookeys. 2021 Aug 23;1056:191–206. doi: 10.3897/zookeys.1053.61565 (PMC8405600; doi:10.3897/zookeys.1053.61565)
Supplement: XML Treatment for Neoperla falcatata [file zookeys.1053.61565-treatment2.xml]

<!DOCTYPE tp:taxon-treatment
  PUBLIC "-//TaxonX//DTD Taxonomic Treatment Publishing DTD v0 20100105//EN" "tax-treatment-NSO.dtd">
<tp:taxon-treatment xmlns:tp="http://www.plazi.org/taxpub"><tp:treatment-meta><kwd-group><label>Taxon classification</label><kwd><named-content xmlns:xlink="http://www.w3.org/1999/xlink" content-type="kingdom">Animalia</named-content></kwd><kwd><named-content xmlns:xlink="http://www.w3.org/1999/xlink" content-type="order">Plecoptera</named-content></kwd><kwd><named-content xmlns:xlink="http://www.w3.org/1999/xlink" content-type="family">Perlidae</named-content></kwd></kwd-group><mixed-citation publication-type="journal"><person-group><name><surname>Mo</surname><given-names>Raorao</given-names></name><name><surname>Wang</surname><given-names>Guoquan</given-names></name><name><surname>Li</surname><given-names>Weihai</given-names></name><name><surname>Murányi</surname><given-names>Dávid</given-names></name></person-group><article-title>Two new species and one new record of <italic><tp:taxon-name><tp:taxon-name-part taxon-name-part-type="genus" reg="Neoperla">Neoperla</tp:taxon-name-part></tp:taxon-name></italic> (<tp:taxon-name><tp:taxon-name-part taxon-name-part-type="order">Plecoptera</tp:taxon-name-part></tp:taxon-name>, <tp:taxon-name><tp:taxon-name-part taxon-name-part-type="family">Perlidae</tp:taxon-name-part></tp:taxon-name>) from Guangxi Zhuang Autonomous Region, China</article-title><source>Zookeys</source><day>23</day><month>8</month><year>2021</year><volume>1056</volume><fpage>191</fpage><lpage>206</lpage><pub-id pub-id-type="doi">10.3897/zookeys.1053.61565</pub-id></mixed-citation></tp:treatment-meta><tp:nomenclature><tp:taxon-name>
            <object-id xmlns:xlink="http://www.w3.org/1999/xlink" content-type="arpha" xlink:type="simple">3DA6A2FB-CAA2-5C1C-83AC-AF475DAC8055</object-id>
            <tp:taxon-name-part taxon-name-part-type="genus" reg="Neoperla">Neoperla</tp:taxon-name-part>
            <tp:taxon-name-part taxon-name-part-type="species" reg="falcatata">falcatata</tp:taxon-name-part>
            <object-id xmlns:xlink="http://www.w3.org/1999/xlink" content-type="zoobank" xlink:type="simple">http://zoobank.org/1FD1B32C-B857-46DF-837D-0F5CF8F29A70</object-id>
          </tp:taxon-name><tp:taxon-status xmlns:xlink="http://www.w3.org/1999/xlink" xlink:type="simple">sp. nov.</tp:taxon-status><xref ref-type="fig" rid="F3">Figs 3</xref><xref ref-type="fig" rid="F4">, 4</xref><xref ref-type="fig" rid="F5">, 5</xref><xref ref-type="fig" rid="F6">, 6</xref></tp:nomenclature><tp:treatment-sec sec-type="type material" id="SECID0ENOAC"><title>Type Material.</title><p><bold><italic>Holotype</italic>:</bold> male (<named-content xmlns:xlink="http://www.w3.org/1999/xlink" content-type="dwc:institutional_code" xlink:type="simple">NMP</named-content>), China: Guangxi Zhuang Autonomous Region, Shangsi County, Shiwandashan National Forest Park, forested river valley, 290–360m, <named-content xmlns:xlink="http://www.w3.org/1999/xlink" content-type="dwc:verbatimCoordinates" xlink:type="simple"><named-content content-type="geo-json" specific-use="{&#34;type&#34;:&#34;Point&#34;,&#34;coordinates&#34;:[107.903333,21.906667]}" id="NCID0EAPAC" xlink:type="simple">21°54.4'N, 107°54.2'E</named-content></named-content>, 5–9.IV.2013, light trap, leg. M. Fikáček, J. Hájek and J. Růžička. <bold><italic>Paratypes</italic></bold>: 2 males (<named-content xmlns:xlink="http://www.w3.org/1999/xlink" content-type="dwc:institutional_code" xlink:type="simple">NMP</named-content>), 1 female and 1 male (mating pair, <abbrev xmlns:xlink="http://www.w3.org/1999/xlink" content-type="institution" xlink:title="Insect Collection of the Henan Institute of Science and Technology" id="ABBRID0ENPAC" xlink:type="simple">HIST</abbrev>), same data as for holotype.</p></tp:treatment-sec><tp:treatment-sec sec-type="diagnosis" id="SECID0ESPAC"><title>Diagnosis.</title><p>This species is characterized by a median dark brown oval area on the head. The aedeagus is sickle-shaped, mostly covered with mixed armatures of spines and spinules. Females of this species have a small truncate tab-like subgenital plate of sternum 8.</p></tp:treatment-sec><tp:treatment-sec sec-type="description" id="SECID0EXPAC"><title>Description.</title><p>Adult habitus (Figs <xref ref-type="fig" rid="F3">3</xref>, <xref ref-type="fig" rid="F4">4</xref>, <xref ref-type="fig" rid="F5">5A</xref>, <xref ref-type="fig" rid="F6">6C</xref>). Body color brown. Head brown, with a dark brown subtrapezoidal stigma on anterior part of frons and a distinct median dark brown oval area covering the posterior ocelli; mouthparts brown, palpi paler, antennae dark brown; biocellate, the distance between ocelli ca. 1.5× the diameter of each ocellus; head slightly wider than pronotum. Pronotum rectangular, brown, with scattered darker rugosities; anterior corners sharp, posterior corners rounded. Wings brownish and transparent, veins dark brown; legs brown except femora yellow-brown at base; cerci dark brown.</p><fig id="F3" position="float" orientation="portrait"><object-id xmlns:xlink="http://www.w3.org/1999/xlink" content-type="doi" xlink:type="simple">10.3897/zookeys.1053.61565.figure3</object-id><object-id xmlns:xlink="http://www.w3.org/1999/xlink" content-type="arpha" xlink:type="simple">4DED9C0D-8DAE-5072-B8AE-61E361C00BA6</object-id><label>Figure 3.</label><caption><p><italic><tp:taxon-name><tp:taxon-name-part taxon-name-part-type="genus" reg="Neoperla">Neoperla</tp:taxon-name-part><tp:taxon-name-part taxon-name-part-type="species" reg="falcatata">falcatata</tp:taxon-name-part></tp:taxon-name></italic> sp. nov. (mating pair). Scale bar: 2.0 mm.</p></caption><graphic xmlns:xlink="http://www.w3.org/1999/xlink" xlink:href="zookeys-1056-191-g003.jpg" position="float" orientation="portrait" xlink:type="simple" id="oo_580556.jpg"><uri content-type="original_file" xlink:type="simple">https://binary.pensoft.net/fig/580556</uri></graphic></fig><fig id="F4" position="float" orientation="portrait"><object-id xmlns:xlink="http://www.w3.org/1999/xlink" content-type="doi" xlink:type="simple">10.3897/zookeys.1053.61565.figure4</object-id><object-id xmlns:xlink="http://www.w3.org/1999/xlink" content-type="arpha" xlink:type="simple">C41F5B7A-0AC8-5723-8174-F56139B69BAD</object-id><label>Figure 4.</label><caption><p><italic><tp:taxon-name><tp:taxon-name-part taxon-name-part-type="genus" reg="Neoperla">Neoperla</tp:taxon-name-part><tp:taxon-name-part taxon-name-part-type="species" reg="falcatata">falcatata</tp:taxon-name-part></tp:taxon-name></italic> sp. nov. <bold>A</bold> male adult habitus, dorsal view <bold>B</bold> female adult habitus, dorsal view. Scale bars: 2.0 mm.</p></caption><graphic xmlns:xlink="http://www.w3.org/1999/xlink" xlink:href="zookeys-1056-191-g004.jpg" position="float" orientation="portrait" xlink:type="simple" id="oo_580557.jpg"><uri content-type="original_file" xlink:type="simple">https://binary.pensoft.net/fig/580557</uri></graphic></fig><fig id="F5" position="float" orientation="portrait"><object-id xmlns:xlink="http://www.w3.org/1999/xlink" content-type="doi" xlink:type="simple">10.3897/zookeys.1053.61565.figure5</object-id><object-id xmlns:xlink="http://www.w3.org/1999/xlink" content-type="arpha" xlink:type="simple">E933BA10-DF76-5E74-88F5-DEEC47FD23A3</object-id><label>Figure 5.</label><caption><p><italic><tp:taxon-name><tp:taxon-name-part taxon-name-part-type="genus" reg="Neoperla">Neoperla</tp:taxon-name-part><tp:taxon-name-part taxon-name-part-type="species" reg="falcatata">falcatata</tp:taxon-name-part></tp:taxon-name></italic> sp. nov. (male) <bold>A</bold> head and pronotum, dorsal view <bold>B</bold> terminalia after being cleared, dorsal view <bold>C</bold> apical half of aedeagal sac, dorsal view <bold>D</bold> terminalia after being cleared, lateral view <bold>E</bold> terminalia after being cleared, oblique lateral view <bold>F</bold> aedeagus, lateral view. Scale bars: 0.5 mm (<bold>A–C</bold>); 0.2 mm (<bold>D–F</bold>).</p></caption><graphic xmlns:xlink="http://www.w3.org/1999/xlink" xlink:href="zookeys-1056-191-g005.jpg" position="float" orientation="portrait" xlink:type="simple" id="oo_580558.jpg"><uri content-type="original_file" xlink:type="simple">https://binary.pensoft.net/fig/580558</uri></graphic></fig><fig id="F6" position="float" orientation="portrait"><object-id xmlns:xlink="http://www.w3.org/1999/xlink" content-type="doi" xlink:type="simple">10.3897/zookeys.1053.61565.figure6</object-id><object-id xmlns:xlink="http://www.w3.org/1999/xlink" content-type="arpha" xlink:type="simple">7EBF0A6D-09A9-56E6-8C66-3471C7E7A47F</object-id><label>Figure 6.</label><caption><p><italic><tp:taxon-name><tp:taxon-name-part taxon-name-part-type="genus" reg="Neoperla">Neoperla</tp:taxon-name-part><tp:taxon-name-part taxon-name-part-type="species" reg="falcatata">falcatata</tp:taxon-name-part></tp:taxon-name></italic> sp. nov. <bold>A</bold> tip of aedeagal sac, dorsal view <bold>B</bold> female subgenital plate, ventral view <bold>C</bold> female head and pronotum, dorsal view <bold>D</bold> female terminalia, ventral view. Scale bars: 0.1 mm (<bold>A, B</bold>); 1.0 mm (<bold>C, D</bold>).</p></caption><graphic xmlns:xlink="http://www.w3.org/1999/xlink" xlink:href="zookeys-1056-191-g006.jpg" position="float" orientation="portrait" xlink:type="simple" id="oo_580559.jpg"><uri content-type="original_file" xlink:type="simple">https://binary.pensoft.net/fig/580559</uri></graphic></fig><p><bold><italic>Male</italic></bold> (Figs <xref ref-type="fig" rid="F3">3</xref>, <xref ref-type="fig" rid="F4">4A</xref>, <xref ref-type="fig" rid="F5">5</xref>, <xref ref-type="fig" rid="F6">6A</xref>). Forewing length 10.0–10.5 mm. Hindwing length 8.3–8.8 mm. Posterior process of tergum 7 trapezoidal, covered with many basiconic sensilla. Tergum 8 with a tongue-shaped upcurved process, with many basiconic sensilla at apex. Tergum 9 with two paramedial patches of long hairs, without sensilla patches. Hemitergal processes of tergum 10 sclerotized, slender, finger-like, S-shaped: basally incurved, curved outward medially but incurved again apically, nearly extending to tongue-shaped process of tergum 8 (Fig. <xref ref-type="fig" rid="F5">5B, D, E</xref>). Aedeagus mostly membranous, sickle-shaped (Figs <xref ref-type="fig" rid="F5">5C, F</xref>, <xref ref-type="fig" rid="F6">6A</xref>). Aedeagal tube plump, straight, distinctly sclerotized basally and dorsally, with many spinules on dorsal surface (Fig. <xref ref-type="fig" rid="F5">5F</xref>). Aedeagal sac ca. 2.0× as long as tube, membranous, strongly curved ventrad, forming an open loop with a blunt tip; ventral surface fully armed with spinules; dorsal surface of basal half covered with brownish spines; distal half mostly covered with larger brown dorsal spines before spinous apex (Figs <xref ref-type="fig" rid="F5">5C, F</xref>, <xref ref-type="fig" rid="F6">6A</xref>).</p><p><bold><italic>Female</italic></bold> (Figs <xref ref-type="fig" rid="F3">3</xref>, <xref ref-type="fig" rid="F4">4B</xref>, <xref ref-type="fig" rid="F6">6B–D</xref>). Forewing length 13.8–14.5 mm. Hindwing length 12.2–12.8 mm. Generally similar to male. Posteromedial portion of sternum 8 slightly produced, forming a small, rectangular subgenital plate with a truncate tip.</p></tp:treatment-sec><tp:treatment-sec sec-type="etymology" id="SECID0EQGAE"><title>Etymology.</title><p>The name refers to the sickle-shaped aedeagus. The Latin “falcatus” means sickle-shaped.</p></tp:treatment-sec><tp:treatment-sec sec-type="distribution" id="SECID0EVGAE"><title>Distribution.</title><p>China (Guangxi).</p></tp:treatment-sec><tp:treatment-sec sec-type="ecology" id="SECID0E1GAE"><title>Ecology.</title><p>Shiwandashan National Forest Park is located in the southwest of Shangsi County of Fangchenggang City, Guangxi, and it belongs to the Shiwanda Mountains. The adults of the new species fly in spring and occur at low altitude. Other accompanying stoneflies were: <italic><tp:taxon-name><tp:taxon-name-part taxon-name-part-type="genus" reg="Amphinemura">Amphinemura</tp:taxon-name-part><tp:taxon-name-part taxon-name-part-type="species" reg="hamiornata">hamiornata</tp:taxon-name-part></tp:taxon-name></italic> Li &amp; Yang, 2008, <italic><tp:taxon-name><tp:taxon-name-part taxon-name-part-type="genus" reg="Neoperla">Neoperla</tp:taxon-name-part><tp:taxon-name-part taxon-name-part-type="species" reg="shangsiensis">shangsiensis</tp:taxon-name-part></tp:taxon-name></italic> sp. nov., <italic><tp:taxon-name><tp:taxon-name-part taxon-name-part-type="genus" reg="Neoperla">N.</tp:taxon-name-part><tp:taxon-name-part taxon-name-part-type="species" reg="yentu">yentu</tp:taxon-name-part></tp:taxon-name></italic> Cao &amp; Bae, 2007, <italic><tp:taxon-name><tp:taxon-name-part taxon-name-part-type="genus" reg="Neoperla">N.</tp:taxon-name-part><tp:taxon-name-part taxon-name-part-type="species" reg="yao">yao</tp:taxon-name-part></tp:taxon-name></italic> Stark, 1987, an unidentified <italic><tp:taxon-name><tp:taxon-name-part taxon-name-part-type="genus" reg="Neoperla">Neoperla</tp:taxon-name-part></tp:taxon-name></italic> sp. found only as a female, <italic><tp:taxon-name><tp:taxon-name-part taxon-name-part-type="genus" reg="Rhopalopsole">Rhopalopsole</tp:taxon-name-part><tp:taxon-name-part taxon-name-part-type="species" reg="cestroidea">cestroidea</tp:taxon-name-part></tp:taxon-name></italic> Li, Murányi &amp; Gamboa, 2017, and <italic><tp:taxon-name><tp:taxon-name-part taxon-name-part-type="genus" reg="Togoperla">Togoperla</tp:taxon-name-part><tp:taxon-name-part taxon-name-part-type="species" reg="perpicta">perpicta</tp:taxon-name-part></tp:taxon-name></italic> Klapálek, 1921.</p></tp:treatment-sec><tp:treatment-sec sec-type="remarks" id="SECID0EJJAE"><title>Remarks.</title><p>The new species shares a similar shape of the aedeagus with <italic><tp:taxon-name><tp:taxon-name-part taxon-name-part-type="genus" reg="Neoperla">Neoperla</tp:taxon-name-part><tp:taxon-name-part taxon-name-part-type="species" reg="nigromarginata">nigromarginata</tp:taxon-name-part></tp:taxon-name></italic> Li &amp; Zhang, 2014 from Henan Province, central China. However, the new species can be easily separated from the latter by the markings on the head and pronotum (see <xref ref-type="bibr" rid="B12">Li and Zhang 2014</xref>: fig. 1a). The new species can also be distinguished from <italic><tp:taxon-name><tp:taxon-name-part taxon-name-part-type="genus" reg="Neoperla">N.</tp:taxon-name-part><tp:taxon-name-part taxon-name-part-type="species" reg="nigromarginata">nigromarginata</tp:taxon-name-part></tp:taxon-name></italic> by the hemitergal processes of tergum 10 and details of tergum 7. In <italic><tp:taxon-name><tp:taxon-name-part taxon-name-part-type="genus" reg="Neoperla">N.</tp:taxon-name-part><tp:taxon-name-part taxon-name-part-type="species" reg="falcatata">falcatata</tp:taxon-name-part></tp:taxon-name></italic>, the hemitergal processes of tergum 10 are longer and nearly extend to the process of tergum 8, and tergum 7 only bears a trapezoidal posterior process, whereas in <italic><tp:taxon-name><tp:taxon-name-part taxon-name-part-type="genus" reg="Neoperla">N.</tp:taxon-name-part><tp:taxon-name-part taxon-name-part-type="species" reg="nigromarginata">nigromarginata</tp:taxon-name-part></tp:taxon-name></italic> the hemitergal processes of tergum 10 are short and only extend to the posterior margin of tergum 9, and tergum 7 has a pair of upraised, nipple-shaped processes in addition to the distal subquadrate process. Additionally, both species can be distinguished by details of the aedeagal armature (see <xref ref-type="bibr" rid="B12">Li and Zhang 2014</xref>: figs 1d, 2). Additionally, the aedeagal sac of <italic><tp:taxon-name><tp:taxon-name-part taxon-name-part-type="genus" reg="Neoperla">N.</tp:taxon-name-part><tp:taxon-name-part taxon-name-part-type="species" reg="nigromarginata">nigromarginata</tp:taxon-name-part></tp:taxon-name></italic> bears paired apical flagella, whereas in the new species the aedeagal sac lacks the apical flagella.</p><p>Finally, the female subgenital plates of the two species have different details. In <italic><tp:taxon-name><tp:taxon-name-part taxon-name-part-type="genus" reg="Neoperla">N.</tp:taxon-name-part><tp:taxon-name-part taxon-name-part-type="species" reg="falcatata">falcatata</tp:taxon-name-part></tp:taxon-name></italic>, the posterior margin of the subgenital plate is truncate, while in <italic><tp:taxon-name><tp:taxon-name-part taxon-name-part-type="genus" reg="Neoperla">N.</tp:taxon-name-part><tp:taxon-name-part taxon-name-part-type="species" reg="nigromarginata">nigromarginata</tp:taxon-name-part></tp:taxon-name></italic> the posterior margin of the subgenital plate has a slightly emarginate tip.</p></tp:treatment-sec><ref-list><ref id="B12"><mixed-citation xmlns:xlink="http://www.w3.org/1999/xlink" xlink:type="simple"><person-group><name name-style="western"><surname>Li</surname><given-names>WH</given-names></name><name name-style="western"><surname>Zhang</surname><given-names>SQ</given-names></name></person-group> (<year>2014</year>) <article-title>Two new species of <italic><tp:taxon-name><tp:taxon-name-part taxon-name-part-type="genus">Neoperla</tp:taxon-name-part></tp:taxon-name></italic> (<tp:taxon-name><tp:taxon-name-part taxon-name-part-type="order">Plecoptera</tp:taxon-name-part></tp:taxon-name>, <tp:taxon-name><tp:taxon-name-part taxon-name-part-type="family">Perlidae</tp:taxon-name-part></tp:taxon-name>) from Dabie Mountains of China.</article-title><source>ZooKeys</source><volume>438</volume>: <fpage>45</fpage>–<lpage>55</lpage>. <ext-link xlink:type="simple" ext-link-type="doi" xlink:href="10.3897/zookeys.438.8230">https://doi.org/10.3897/zookeys.438.8230</ext-link></mixed-citation></ref></ref-list></tp:taxon-treatment>
