# Supplementary material for: Two new species and one new record of Neoperla (Plecoptera, Perlidae) from Guangxi Zhuang Autonomous Region, China
Source: Zookeys. 2021 Aug 23;1056:191–206. doi: 10.3897/zookeys.1053.61565 (PMC8405600; doi:10.3897/zookeys.1053.61565)
Supplement: XML Treatment for Neoperla shangsiensis [file zookeys.1053.61565-treatment3.xml]

<!DOCTYPE tp:taxon-treatment
  PUBLIC "-//TaxonX//DTD Taxonomic Treatment Publishing DTD v0 20100105//EN" "tax-treatment-NSO.dtd">
<tp:taxon-treatment xmlns:tp="http://www.plazi.org/taxpub"><tp:treatment-meta><kwd-group><label>Taxon classification</label><kwd><named-content xmlns:xlink="http://www.w3.org/1999/xlink" content-type="kingdom">Animalia</named-content></kwd><kwd><named-content xmlns:xlink="http://www.w3.org/1999/xlink" content-type="order">Plecoptera</named-content></kwd><kwd><named-content xmlns:xlink="http://www.w3.org/1999/xlink" content-type="family">Perlidae</named-content></kwd></kwd-group><mixed-citation publication-type="journal"><person-group><name><surname>Mo</surname><given-names>Raorao</given-names></name><name><surname>Wang</surname><given-names>Guoquan</given-names></name><name><surname>Li</surname><given-names>Weihai</given-names></name><name><surname>Murányi</surname><given-names>Dávid</given-names></name></person-group><article-title>Two new species and one new record of <italic><tp:taxon-name><tp:taxon-name-part taxon-name-part-type="genus" reg="Neoperla">Neoperla</tp:taxon-name-part></tp:taxon-name></italic> (<tp:taxon-name><tp:taxon-name-part taxon-name-part-type="order">Plecoptera</tp:taxon-name-part></tp:taxon-name>, <tp:taxon-name><tp:taxon-name-part taxon-name-part-type="family">Perlidae</tp:taxon-name-part></tp:taxon-name>) from Guangxi Zhuang Autonomous Region, China</article-title><source>Zookeys</source><day>23</day><month>8</month><year>2021</year><volume>1056</volume><fpage>191</fpage><lpage>206</lpage><pub-id pub-id-type="doi">10.3897/zookeys.1053.61565</pub-id></mixed-citation></tp:treatment-meta><tp:nomenclature><tp:taxon-name>
            <object-id xmlns:xlink="http://www.w3.org/1999/xlink" content-type="arpha" xlink:type="simple">F6CBCA4E-904B-551B-8C30-771022DFB8BF</object-id>
            <tp:taxon-name-part taxon-name-part-type="genus" reg="Neoperla">Neoperla</tp:taxon-name-part>
            <tp:taxon-name-part taxon-name-part-type="species" reg="shangsiensis">shangsiensis</tp:taxon-name-part>
            <object-id xmlns:xlink="http://www.w3.org/1999/xlink" content-type="zoobank" xlink:type="simple">http://zoobank.org/89F9F7F0-D72F-49E2-A9FC-AD9C72F31DC9</object-id>
          </tp:taxon-name><tp:taxon-status xmlns:xlink="http://www.w3.org/1999/xlink" xlink:type="simple">sp. nov.</tp:taxon-status><xref ref-type="fig" rid="F7">Figs 7</xref><xref ref-type="fig" rid="F8">, 8</xref><xref ref-type="fig" rid="F9">, 9</xref></tp:nomenclature><tp:treatment-sec sec-type="type material" id="SECID0E1NAE"><title>Type Material.</title><p><bold><italic>Holotype</italic>:</bold> male (<named-content xmlns:xlink="http://www.w3.org/1999/xlink" content-type="dwc:institutional_code" xlink:type="simple">NMP</named-content>), China: Guangxi Zhuang Autonomous Region, Shangsi County, Shiwandashan National Forest Park, forested river valley, 290–360m, <named-content xmlns:xlink="http://www.w3.org/1999/xlink" content-type="dwc:verbatimCoordinates" xlink:type="simple"><named-content content-type="geo-json" specific-use="{&#34;type&#34;:&#34;Point&#34;,&#34;coordinates&#34;:[107.903333,21.906667]}" id="NCID0ENOAE" xlink:type="simple">21°54.4'N, 107°54.2'E</named-content></named-content>, 5–9.IV.2013, light trap, leg. M. Fikáček, J. Hájek and J. Růžička.</p></tp:treatment-sec><tp:treatment-sec sec-type="diagnosis" id="SECID0ESOAE"><title>Diagnosis.</title><p>This species is characterized by head with a median dark-brown rectangular marking covering the posterior ocelli, with a pair of posterior wing-like extensions. In the male, the aedeagus is characterized by a short ventral spinulose lobe, a pair of small dorsal spinulose lobes, and a low ventroapical lobe fully armed with spines.</p></tp:treatment-sec><tp:treatment-sec sec-type="description" id="SECID0EXOAE"><title>Description.</title><p>Adult habitus (Fig. <xref ref-type="fig" rid="F7">7A, B</xref>). Body color brown. Head brown, with a dark brown fishtail stigma on anterior part of frons and a distinct median dark-brown rectangular marking covering posterior ocelli, with a pair of posterior wing-like extensions; mouthparts brown, palpi paler, antennae dark brown; biocellate, the distance between ocelli slightly wider than the diameter of one ocellus; head slightly wider than pronotum. Pronotum trapezoidal, brown, with scattered darker rugosities; anterior corners sharp, posterior corners rounded. Wings brownish and transparent, veins dark brown; legs brown except femora yellow-brown at base; cerci brown.</p><fig id="F7" position="float" orientation="portrait"><object-id xmlns:xlink="http://www.w3.org/1999/xlink" content-type="doi" xlink:type="simple">10.3897/zookeys.1053.61565.figure7</object-id><object-id xmlns:xlink="http://www.w3.org/1999/xlink" content-type="arpha" xlink:type="simple">D9443E9B-5A3B-56C2-921A-67C8FEB578FD</object-id><label>Figure 7.</label><caption><p><italic><tp:taxon-name><tp:taxon-name-part taxon-name-part-type="genus" reg="Neoperla">Neoperla</tp:taxon-name-part><tp:taxon-name-part taxon-name-part-type="species" reg="shangsiensis">shangsiensis</tp:taxon-name-part></tp:taxon-name></italic> sp. nov. (male) <bold>A</bold> adult habitus, dorsal view <bold>B</bold> head and pronotum, dorsal view <bold>C</bold> terminalia, dorsal view. Scale bars: 1.0 mm.</p></caption><graphic xmlns:xlink="http://www.w3.org/1999/xlink" xlink:href="zookeys-1056-191-g007.jpg" position="float" orientation="portrait" xlink:type="simple" id="oo_580560.jpg"><uri content-type="original_file" xlink:type="simple">https://binary.pensoft.net/fig/580560</uri></graphic></fig><p><bold><italic>Male</italic></bold> (Figs <xref ref-type="fig" rid="F7">7</xref>–<xref ref-type="fig" rid="F9">9</xref>). Forewing length ca. 12.0 mm. Hindwing length ca. 10.4 mm. Posterior process of tergum 7 small, triangular, covered with many marginal basiconic sensilla. Tergum 8 without a process but covered by a small median spine patch. Tergum 9 with a pair of patches of basiconic sensilla and long hairs. Hemitergal processes of tergum 10 sclerotized, finger-like, bent ventrally in basal half, apical half slightly outcurved, tapering to an acute tip and nearly extending over tergum 9 (Figs <xref ref-type="fig" rid="F7">7C</xref>, <xref ref-type="fig" rid="F8">8A, B</xref>). Aedeagus mostly membranous, nearly straight (Figs <xref ref-type="fig" rid="F8">8C–F</xref>, <xref ref-type="fig" rid="F9">9</xref>). Aedeagal tube plump, straight, sclerotized basally and dorsally, with a pair of dorsoapical spinose lobes (Figs <xref ref-type="fig" rid="F8">8E, F</xref>, <xref ref-type="fig" rid="F9">9</xref>). Aedeagal sac about as long as tube, membranous, with a blunt trumpet-shaped tip; basoventral lobe distinctly shorter than corresponding width of sac, cylindrical, nearly parallel with aedeagus, with spinose apex; apical dorsal lobe small, triangular in lateral view, covered with a group of long spines; most of surface armed with dense spinules; apical portion covered with large spines, ventral spines smaller (Figs <xref ref-type="fig" rid="F8">8C–F</xref>, <xref ref-type="fig" rid="F9">9</xref>).</p><fig id="F8" position="float" orientation="portrait"><object-id xmlns:xlink="http://www.w3.org/1999/xlink" content-type="doi" xlink:type="simple">10.3897/zookeys.1053.61565.figure8</object-id><object-id xmlns:xlink="http://www.w3.org/1999/xlink" content-type="arpha" xlink:type="simple">BA1BAA43-6ECB-5583-B4FE-D54D1F28C407</object-id><label>Figure 8.</label><caption><p><italic><tp:taxon-name><tp:taxon-name-part taxon-name-part-type="genus" reg="Neoperla">Neoperla</tp:taxon-name-part><tp:taxon-name-part taxon-name-part-type="species" reg="shangsiensis">shangsiensis</tp:taxon-name-part></tp:taxon-name></italic> sp. nov. (male) <bold>A</bold> terminalia after being cleared, lateral view <bold>B</bold> terminalia after being cleared, oblique lateral view <bold>C</bold> tip of aedeagal sac, dorsal view <bold>D</bold> tip of aedeagal sac, ventral view <bold>E</bold> aedeagus, oblique lateral view <bold>F</bold> aedeagus, lateral view. Scale bars: 0.2 mm (<bold>A, B</bold>); 0.1 mm (<bold>C–F</bold>).</p></caption><graphic xmlns:xlink="http://www.w3.org/1999/xlink" xlink:href="zookeys-1056-191-g008.jpg" position="float" orientation="portrait" xlink:type="simple" id="oo_580561.jpg"><uri content-type="original_file" xlink:type="simple">https://binary.pensoft.net/fig/580561</uri></graphic></fig><fig id="F9" position="float" orientation="portrait"><object-id xmlns:xlink="http://www.w3.org/1999/xlink" content-type="doi" xlink:type="simple">10.3897/zookeys.1053.61565.figure9</object-id><object-id xmlns:xlink="http://www.w3.org/1999/xlink" content-type="arpha" xlink:type="simple">E7E724D3-59F7-5602-8064-EB05F2C29860</object-id><label>Figure 9.</label><caption><p><italic><tp:taxon-name><tp:taxon-name-part taxon-name-part-type="genus" reg="Neoperla">Neoperla</tp:taxon-name-part><tp:taxon-name-part taxon-name-part-type="species" reg="shangsiensis">shangsiensis</tp:taxon-name-part></tp:taxon-name></italic> sp. nov. (male) <bold>A</bold> aedeagus, dorsal view <bold>B</bold> aedeagus, ventral view. Scale bars: 0.1 mm.</p></caption><graphic xmlns:xlink="http://www.w3.org/1999/xlink" xlink:href="zookeys-1056-191-g009.jpg" position="float" orientation="portrait" xlink:type="simple" id="oo_580562.jpg"><uri content-type="original_file" xlink:type="simple">https://binary.pensoft.net/fig/580562</uri></graphic></fig><p><bold><italic>Female</italic>.</bold> Unknown.</p></tp:treatment-sec><tp:treatment-sec sec-type="etymology" id="SECID0EZTAE"><title>Etymology.</title><p>The species name refers to the Shangsi County, where the type locality is located.</p></tp:treatment-sec><tp:treatment-sec sec-type="distribution" id="SECID0E5TAE"><title>Distribution.</title><p>China (Guangxi).</p></tp:treatment-sec><tp:treatment-sec sec-type="ecology" id="SECID0EDUAE"><title>Ecology.</title><p>See ecology of <italic><tp:taxon-name><tp:taxon-name-part taxon-name-part-type="genus" reg="Neoperla">Neoperla</tp:taxon-name-part><tp:taxon-name-part taxon-name-part-type="species" reg="falcatata">falcatata</tp:taxon-name-part></tp:taxon-name></italic> sp. nov.</p></tp:treatment-sec><tp:treatment-sec sec-type="remarks" id="SECID0EUUAE"><title>Remarks.</title><p>The new species belongs to the <italic><tp:taxon-name><tp:taxon-name-part taxon-name-part-type="genus" reg="Neoperla">Neoperla</tp:taxon-name-part><tp:taxon-name-part taxon-name-part-type="species" reg="oculata">oculata</tp:taxon-name-part></tp:taxon-name></italic> species complex of the <italic><tp:taxon-name><tp:taxon-name-part taxon-name-part-type="genus" reg="Neoperla"/><tp:taxon-name-part taxon-name-part-type="species" reg="montivaga">montivaga</tp:taxon-name-part></tp:taxon-name></italic> species group as defined by <xref ref-type="bibr" rid="B28">Zwick (1983</xref>, <xref ref-type="bibr" rid="B29">1986</xref>), because of the wide lobe of tergum 7 and the four lobes of the aedeagus. The new species seems closely related to <italic><tp:taxon-name><tp:taxon-name-part taxon-name-part-type="genus" reg="Neoperla">N.</tp:taxon-name-part><tp:taxon-name-part taxon-name-part-type="species" reg="furcomaculata">furcomaculata</tp:taxon-name-part></tp:taxon-name></italic> Kong &amp; Li, 2016 from Hainan Province in having similar terminalia and aedeagal structures. However, the new species is easily distinguishable from the latter by the distinctively pigmented head pattern. Additionally, both species can be distinguished by the details of the aedeagal structure (see <xref ref-type="bibr" rid="B8">Kong et al. 2014</xref>: figs. 5d, 6). In <italic><tp:taxon-name><tp:taxon-name-part taxon-name-part-type="genus" reg="Neoperla">N.</tp:taxon-name-part><tp:taxon-name-part taxon-name-part-type="species" reg="shangsiensis">shangsiensis</tp:taxon-name-part></tp:taxon-name></italic>, the paired dorsoapical spinose lobes of the aedeagal tube are higher and larger, and the ventroapical lobe of the aedeagal sac is distinctly enlarged. In <italic><tp:taxon-name><tp:taxon-name-part taxon-name-part-type="genus" reg="Neoperla">N.</tp:taxon-name-part><tp:taxon-name-part taxon-name-part-type="species" reg="furcomaculata">furcomaculata</tp:taxon-name-part></tp:taxon-name></italic>, the paired dorsoapical spinose lobes of the aedeagal tube are obviously lower and smaller, and the ventroapical part of the aedeagal sac is not enlarged and is without a lobe. In addition, the basoventral lobe of aedeagal sac of the new species is nearly parallel with the aedeagal tube and distinctly shorter than the corresponding width of the sac, whereas in <italic><tp:taxon-name><tp:taxon-name-part taxon-name-part-type="genus" reg="Neoperla">N.</tp:taxon-name-part><tp:taxon-name-part taxon-name-part-type="species" reg="furcomaculata">furcomaculata</tp:taxon-name-part></tp:taxon-name></italic> the basoventral lobe of the aedeagal sac is perpendicular to the aedeagal tube and subequal in length to the width of the corresponding portion of the sac.</p></tp:treatment-sec><ref-list><ref id="B28"><mixed-citation xmlns:xlink="http://www.w3.org/1999/xlink" xlink:type="simple"><person-group><name name-style="western"><surname>Zwick</surname><given-names>P</given-names></name></person-group> (<year>1983</year>) <article-title>The <italic><tp:taxon-name><tp:taxon-name-part taxon-name-part-type="genus">Neoperla</tp:taxon-name-part></tp:taxon-name></italic> of Sumatra and Java (Indonesia) (<tp:taxon-name><tp:taxon-name-part taxon-name-part-type="order">Plecoptera</tp:taxon-name-part></tp:taxon-name>: <tp:taxon-name><tp:taxon-name-part taxon-name-part-type="family">Perlidae</tp:taxon-name-part></tp:taxon-name>).</article-title><source>Spixiana</source><volume>6</volume>: <fpage>167</fpage>–<lpage>204</lpage>.</mixed-citation></ref><ref id="B29"><mixed-citation xmlns:xlink="http://www.w3.org/1999/xlink" xlink:type="simple"><person-group><name name-style="western"><surname>Zwick</surname><given-names>P</given-names></name></person-group> (<year>1986</year>) <article-title>The Bornean species of the stonefly genus <italic><tp:taxon-name><tp:taxon-name-part taxon-name-part-type="genus">Neoperla</tp:taxon-name-part></tp:taxon-name></italic> (<tp:taxon-name><tp:taxon-name-part taxon-name-part-type="order">Plecoptera</tp:taxon-name-part></tp:taxon-name>: <tp:taxon-name><tp:taxon-name-part taxon-name-part-type="family">Perlidae</tp:taxon-name-part></tp:taxon-name>).</article-title><source>Aquatic Insects</source><volume>8</volume>: <fpage>1</fpage>–<lpage>53</lpage>. <ext-link xlink:type="simple" ext-link-type="doi" xlink:href="10.1080/01650428609361227">https://doi.org/10.1080/01650428609361227</ext-link></mixed-citation></ref><ref id="B8"><mixed-citation xmlns:xlink="http://www.w3.org/1999/xlink" xlink:type="simple"><person-group><name name-style="western"><surname>Kong</surname><given-names>FB</given-names></name><name name-style="western"><surname>Lv</surname><given-names>JF</given-names></name><name name-style="western"><surname>Li</surname><given-names>WH</given-names></name></person-group> (<year>2014</year>) <article-title>Three new species of <italic><tp:taxon-name><tp:taxon-name-part taxon-name-part-type="genus">Neoperla</tp:taxon-name-part></tp:taxon-name></italic> in the <tp:taxon-name><tp:taxon-name-part taxon-name-part-type="genus"/><tp:taxon-name-part taxon-name-part-type="species">montivaga</tp:taxon-name-part></tp:taxon-name> group (<tp:taxon-name><tp:taxon-name-part taxon-name-part-type="order">Plecoptera</tp:taxon-name-part></tp:taxon-name>: <tp:taxon-name><tp:taxon-name-part taxon-name-part-type="family">Perlidae</tp:taxon-name-part></tp:taxon-name>) from China.</article-title><source>Zootaxa</source><volume>3841</volume>(<issue>3</issue>): <fpage>429</fpage>–<lpage>438</lpage>. <ext-link xlink:type="simple" ext-link-type="doi" xlink:href="10.11646/zootaxa.3841.3.7">https://doi.org/10.11646/zootaxa.3841.3.7</ext-link></mixed-citation></ref></ref-list></tp:taxon-treatment>
